# Supplementary material for: A new species of Pista Malmgren, 1866 (Polychaeta, Terebellidae) from the north-western Mediterranean Sea
Source: Zookeys. 2019 Apr 11;838:71–84. doi: 10.3897/zookeys.838.28634 (PMC6477812; doi:10.3897/zookeys.838.28634)
Supplement: XML Treatment for Pista [file zookeys.838.28634-treatment1.xml]

<!DOCTYPE tp:taxon-treatment
  PUBLIC "-//TaxonX//DTD Taxonomic Treatment Publishing DTD v0 20100105//EN" "tax-treatment-NSO.dtd">
<tp:taxon-treatment xmlns:tp="http://www.plazi.org/taxpub"><tp:treatment-meta><kwd-group><label>Taxon classification</label><kwd><named-content xmlns:xlink="http://www.w3.org/1999/xlink" content-type="kingdom">Animalia</named-content></kwd><kwd><named-content xmlns:xlink="http://www.w3.org/1999/xlink" content-type="order">Terebellida</named-content></kwd><kwd><named-content xmlns:xlink="http://www.w3.org/1999/xlink" content-type="family">Terebellidae</named-content></kwd></kwd-group><mixed-citation publication-type="journal"><person-group><name><surname>Labrune</surname><given-names>Céline</given-names></name><name><surname>Lavesque</surname><given-names>Nicolas</given-names></name><name><surname>Bonifácio</surname><given-names>Paulo</given-names></name><name><surname>Hutchings</surname><given-names>Pat</given-names></name></person-group><article-title>A new species of <italic><tp:taxon-name><tp:taxon-name-part taxon-name-part-type="genus" reg="Pista">Pista</tp:taxon-name-part></tp:taxon-name></italic> Malmgren, 1866 (<tp:taxon-name><tp:taxon-name-part taxon-name-part-type="class">Polychaeta</tp:taxon-name-part></tp:taxon-name>, <tp:taxon-name><tp:taxon-name-part taxon-name-part-type="family">Terebellidae</tp:taxon-name-part></tp:taxon-name>) from the north-western Mediterranean Sea</article-title><source>Zookeys</source><day>11</day><month>4</month><year>2019</year><volume>838</volume><fpage>71</fpage><lpage>84</lpage><pub-id pub-id-type="doi">10.3897/zookeys.838.28634</pub-id></mixed-citation></tp:treatment-meta><tp:nomenclature><label>Genus</label><tp:taxon-name>
              <tp:taxon-name-part taxon-name-part-type="genus" reg="Pista">Pista</tp:taxon-name-part>
            </tp:taxon-name><tp:taxon-authority>Malmgren, 1866</tp:taxon-authority></tp:nomenclature><tp:treatment-sec sec-type="type species" id="SECID0E6AAE"><title>Type species.</title><p><italic><tp:taxon-name><tp:taxon-name-part taxon-name-part-type="genus" reg="Amphitrite">Amphitrite</tp:taxon-name-part><tp:taxon-name-part taxon-name-part-type="species" reg="cristata">cristata</tp:taxon-name-part></tp:taxon-name></italic> Müller, 1776, by original designation.</p></tp:treatment-sec><tp:treatment-sec sec-type="diagnosis" id="SECID0EQBAE"><title>Diagnosis.</title><p>Transverse prostomium attached to dorsal surface of upper lip; basal part as thick crest, eye spots sometimes present; distal part shelf-like. Buccal tentacles all uniformly cylindrical. Peristomium restricted to lips; relatively short upper lip, hood-like; swollen, cushion-like and mid-ventral lower lip. Segment I reduced dorsally, with pair of lobes of variable size and position; segments II–IV also with pairs of lobes of variable size and position, sometimes extending for a few more segments. Anterior segments highly glandular ventrally, with discrete, smooth to slightly corrugated, rectangular to trapezoidal mid-ventral shields. Paired arborescent, pectinate or plumose <!--PageBreak -->branchiae present from segment II, typically two pairs, on segments II and III, rarely a single pair or three pairs. Conical to rectangular notopodia beginning on segment IV, all aligned, typically extending for 17 segments, until segment XX; notochaetae all distally winged, frequently broadly winged. Neuropodia beginning on segment V, as low ridges in conjunction with notopodia and short pinnules posteriorly; neurochaetae as long-handled avicular uncini, at least on anterior neuropodia, frequently until segment X or termination of notopodia, then short-handled; uncini in partial to completely intercalated double rows on segments XI–XX. Nephridial papillae present on segment III, genital papillae on variable number of segments, usually on segments VI–VII, posterior and dorsal to notopodia. Pygidium smooth to slightly crenulated (after <xref ref-type="bibr" rid="B13">Hutchings et al. 2017</xref>).</p></tp:treatment-sec><ref-list><ref id="B13"><mixed-citation xmlns:xlink="http://www.w3.org/1999/xlink" xlink:type="simple"><person-group><name name-style="western"><surname>Hutchings</surname><given-names>PA</given-names></name><name name-style="western"><surname>Nogueira</surname><given-names>JMN</given-names></name><name name-style="western"><surname>Carrerette</surname><given-names>O</given-names></name></person-group> (<year>2017</year>) <tp:taxon-name><tp:taxon-name-part taxon-name-part-type="family">Terebellidae</tp:taxon-name-part></tp:taxon-name> Johnston, 1846. In: Schmidt-Rhaesa, Andreas Hrsg. v. Beutel RG, Glaubrecht M, Kristensen NP, Prendini L, Purschke G, Richter S, Westheide W, Leschen R (Eds) A Natural History of the Phyla of the Animal Kingdom. Handbook of Zoology, 1–64.</mixed-citation></ref></ref-list></tp:taxon-treatment>
