# Supplementary material for: A new species of Pista Malmgren, 1866 (Polychaeta, Terebellidae) from the north-western Mediterranean Sea
Source: Zookeys. 2019 Apr 11;838:71–84. doi: 10.3897/zookeys.838.28634 (PMC6477812; doi:10.3897/zookeys.838.28634)
Supplement: XML Treatment for Pista colini [file zookeys.838.28634-treatment2.xml]

<!DOCTYPE tp:taxon-treatment
  PUBLIC "-//TaxonX//DTD Taxonomic Treatment Publishing DTD v0 20100105//EN" "tax-treatment-NSO.dtd">
<tp:taxon-treatment xmlns:tp="http://www.plazi.org/taxpub"><tp:treatment-meta><kwd-group><label>Taxon classification</label><kwd><named-content xmlns:xlink="http://www.w3.org/1999/xlink" content-type="kingdom">Animalia</named-content></kwd><kwd><named-content xmlns:xlink="http://www.w3.org/1999/xlink" content-type="order">Terebellida</named-content></kwd><kwd><named-content xmlns:xlink="http://www.w3.org/1999/xlink" content-type="family">Terebellidae</named-content></kwd></kwd-group><mixed-citation publication-type="journal"><person-group><name><surname>Labrune</surname><given-names>Céline</given-names></name><name><surname>Lavesque</surname><given-names>Nicolas</given-names></name><name><surname>Bonifácio</surname><given-names>Paulo</given-names></name><name><surname>Hutchings</surname><given-names>Pat</given-names></name></person-group><article-title>A new species of <italic><tp:taxon-name><tp:taxon-name-part taxon-name-part-type="genus" reg="Pista">Pista</tp:taxon-name-part></tp:taxon-name></italic> Malmgren, 1866 (<tp:taxon-name><tp:taxon-name-part taxon-name-part-type="class">Polychaeta</tp:taxon-name-part></tp:taxon-name>, <tp:taxon-name><tp:taxon-name-part taxon-name-part-type="family">Terebellidae</tp:taxon-name-part></tp:taxon-name>) from the north-western Mediterranean Sea</article-title><source>Zookeys</source><day>11</day><month>4</month><year>2019</year><volume>838</volume><fpage>71</fpage><lpage>84</lpage><pub-id pub-id-type="doi">10.3897/zookeys.838.28634</pub-id></mixed-citation></tp:treatment-meta><tp:nomenclature><tp:taxon-name>
              <tp:taxon-name-part taxon-name-part-type="genus" reg="Pista">Pista</tp:taxon-name-part>
              <tp:taxon-name-part taxon-name-part-type="species" reg="colini">colini</tp:taxon-name-part>
              <object-id xmlns:xlink="http://www.w3.org/1999/xlink" content-type="zoobank" xlink:type="simple">http://zoobank.org/0532761D-4534-4C83-8D56-D7683468160B</object-id>
            </tp:taxon-name><tp:taxon-status xmlns:xlink="http://www.w3.org/1999/xlink" xlink:type="simple">sp. n.</tp:taxon-status><xref ref-type="fig" rid="F2">Figs 2</xref><xref ref-type="fig" rid="F3">, 3</xref><xref ref-type="fig" rid="F4">, 4</xref></tp:nomenclature><tp:treatment-sec sec-type="material" id="SECID0EQDAE"><title>Material examined.</title><p><bold><italic>Type material.</italic></bold> Banyuls-sur-Mer harbour, Gulf of Lion, Mediterranean Sea, France (<named-content xmlns:xlink="http://www.w3.org/1999/xlink" content-type="dwc:verbatimCoordinates" xlink:type="simple"><named-content content-type="geo-json" specific-use="{&#34;type&#34;:&#34;Point&#34;,&#34;coordinates&#34;:[3.135900,42.481117]}" id="NCID0EHEAE" xlink:type="simple">42°28.867'N, 3°08.154'E</named-content></named-content>, 3 m depth), subtidal in gravely sands, all collected 16 July 2012 except <abbrev xmlns:xlink="http://www.w3.org/1999/xlink" content-type="institution" xlink:title="Museum national d’Histoire naturelle, Paris" id="ABBRID0EMEAE" xlink:type="simple">MNHN</abbrev>-IA-TYPE 1853 collected 12 July 2017. Holotype: <abbrev xmlns:xlink="http://www.w3.org/1999/xlink" content-type="institution" xlink:title="Museum national d’Histoire naturelle, Paris" id="ABBRID0EREAE" xlink:type="simple">MNHN</abbrev>-IA-TYPE 1850, complete, 70 segments, total length 17.6 mm, thoracic length 4.8 mm, anterior width 0.6 mm, Paratypes: <abbrev xmlns:xlink="http://www.w3.org/1999/xlink" content-type="institution" xlink:title="Australian Museum, Sydney" id="ABBRID0EWEAE" xlink:type="simple">AM</abbrev> W.50625, 1 specimen, posteriorly incomplete, total length 11 mm, thoracic length 7 mm, anterior width 1.0 mm; <abbrev xmlns:xlink="http://www.w3.org/1999/xlink" content-type="institution" xlink:title="Australian Museum, Sydney" id="ABBRID0E2EAE" xlink:type="simple">AM</abbrev> W.50626, 3 specimens plus 1 posterior fragment 5 mm with pygidium, 1 complete, total length 11 mm, thoracic length 5 mm, anterior width 0.5 mm, 1 complete, total length 12 mm, thoracic length 5 mm, anterior width 0.5 mm, 1 posteriorly incomplete, length 16 mm, thoracic length 8 mm, anterior width 0.8 mm, 2 specimens mounted for <abbrev xmlns:xlink="http://www.w3.org/1999/xlink" xlink:title="scanning electron microscope" id="ABBRID0EAFAE" xlink:type="simple">SEM</abbrev>. <abbrev xmlns:xlink="http://www.w3.org/1999/xlink" content-type="institution" xlink:title="Museum national d’Histoire naturelle, Paris" id="ABBRID0EEFAE" xlink:type="simple">MNHN</abbrev>-IA-TYPE 1851, 1 specimen, posteriorly incomplete, total length 14.3 mm, thoracic length 3.7 mm, anterior width 0.7 mm; <abbrev xmlns:xlink="http://www.w3.org/1999/xlink" content-type="institution" xlink:title="Museum national d’Histoire naturelle, Paris" id="ABBRID0EJFAE" xlink:type="simple">MNHN</abbrev>-IA-TYPE 1852, complete specimen, total length 9.70 mm, thoracic length 4.6 mm, anterior width 0.9 mm; <abbrev xmlns:xlink="http://www.w3.org/1999/xlink" content-type="institution" xlink:title="Museum national d’Histoire naturelle, Paris" id="ABBRID0EOFAE" xlink:type="simple">MNHN</abbrev>-IA-TYPE 1853, complete collected 12 July 2017, thoracic length 4.4 mm, anterior width 1.1 mm, posterior part cut for molecular analysis; <abbrev xmlns:xlink="http://www.w3.org/1999/xlink" content-type="institution" xlink:title="Museum national d’Histoire naturelle, Paris" id="ABBRID0ETFAE" xlink:type="simple">MNHN</abbrev>-IA-TYPE 1854, complete length 18.2 mm, anterior width 0.7 mm, mounted for <abbrev xmlns:xlink="http://www.w3.org/1999/xlink" xlink:title="scanning electron microscope" id="ABBRID0EYFAE" xlink:type="simple">SEM</abbrev>; <abbrev xmlns:xlink="http://www.w3.org/1999/xlink" content-type="institution" xlink:title="Museum national d’Histoire naturelle, Paris" id="ABBRID0E3FAE" xlink:type="simple">MNHN</abbrev>-IA-TYPE 1855, complete, 1 specimen, total length 9.0 mm, thoracic length 3.1 mm, anterior width 0.7 mm.</p><p><bold><italic>Additional material.</italic></bold> Banyuls-sur-Mer harbour, Gulf of Lion, Mediterranean Sea, France (<named-content xmlns:xlink="http://www.w3.org/1999/xlink" content-type="dwc:verbatimCoordinates" xlink:type="simple"><named-content content-type="geo-json" specific-use="{&#34;type&#34;:&#34;Point&#34;,&#34;coordinates&#34;:[3.135900,42.481117]}" id="NCID0EUGAE" xlink:type="simple">42°28.867'N, 3°08.154'E</named-content></named-content>, 3 m depth), subtidal in gravely sands, all collected 16 July 2012. BAN.Pista.08, 1 specimen, complete, total length 10.0 mm, thoracic length 3.7 mm, anterior width 0.8 mm; BAN.Pista.09, 1 specimen gravid, posteriorly incomplete, thoracic length 5.1 mm, anterior width 0.7 mm; BAN.Pista.10, complete, 1 specimen, total length 22.7 mm, thoracic length 7.8 mm, anterior width 0.9 mm; BAN.Pista.12, complete, 1 specimen, total length 12.4 mm, thoracic length 4.6 mm, anterior width 0.6 mm.</p><!--PageBreak --><!--PageBreak --><p><bold><italic>Comparative material.</italic></bold><italic><tp:taxon-name><tp:taxon-name-part taxon-name-part-type="genus" reg="Pista">Pista</tp:taxon-name-part><tp:taxon-name-part taxon-name-part-type="species" reg="bansei">bansei</tp:taxon-name-part></tp:taxon-name></italic> Saphronova, 1988 Holotype reg. # 47667, <named-content xmlns:xlink="http://www.w3.org/1999/xlink" content-type="dwc:verbatimCoordinates" xlink:type="simple"><named-content content-type="geo-json" specific-use="{&#34;type&#34;:&#34;Point&#34;,&#34;coordinates&#34;:[139.568333,47.683333]}" id="NCID0ERIAE" xlink:type="simple">47°41'N, 139°34.1'E</named-content></named-content>, Sea of Japan, Tartary Strait, off Nelma, 105 m; 4 paratypes reg. # 47668 according to <xref ref-type="bibr" rid="B24">Saphronova 1988</xref> (but reg. # 32423 according to label in the museum vial) from same station, deposited in Zoological Museum of Russian Academy of Sciences in St Petersburg.</p><p>Additional material from R/V “Vityaz” stations 59, 119, 1587a, 3350, 3569, 1086. (For locality details see <xref ref-type="bibr" rid="B24">Saphronova (1988</xref>: table 1, no museum registration numbers allocated) deposited in the Zoological Museum of Moscow State University.</p></tp:treatment-sec><tp:treatment-sec sec-type="description" id="SECID0EAJAE"><title>Description</title><p>(based on holotype). Holotype is a complete specimen, 17.5 mm in length, 0.6 mm in width at segment X and with 70 segments (Fig. <xref ref-type="fig" rid="F2">2A, B</xref>).</p><fig id="F2" position="float" orientation="portrait"><label>Figure 2.</label><caption><p><italic><tp:taxon-name><tp:taxon-name-part taxon-name-part-type="genus" reg="Pista">Pista</tp:taxon-name-part><tp:taxon-name-part taxon-name-part-type="species" reg="colini">colini</tp:taxon-name-part></tp:taxon-name></italic> sp. n.: <bold>A</bold> Live specimen, dorsal view <bold>B</bold> Entire specimen, ventral view, methyl green staining <bold>C</bold> Anterior part, ventral view <bold>D</bold> Anterior part, dorsal view. <bold>B–D</bold> from holotype <abbrev xmlns:xlink="http://www.w3.org/1999/xlink" content-type="institution" xlink:title="Museum national d’Histoire naturelle, Paris" id="ABBRID0EHKAE" xlink:type="simple">MNHN</abbrev>-IA-TYPE 1850. Key: LL: lateral lobes, bs: branchial stalks.</p></caption><graphic xmlns:xlink="http://www.w3.org/1999/xlink" xlink:href="zookeys-838-071-g002.jpg" position="float" orientation="portrait" xlink:type="simple" id="oo_293295.jpg"/></fig><p>Transverse prostomium attached to dorsal surface of upper lip. Buccal tentacles all of similar width inserted ventrally on prostomium, shorter than smallest branchia; long tentacles situated centrally in dorsal region, longer than largest branchia (Fig. <xref ref-type="fig" rid="F2">2C</xref>). Peristomium consisting of large rounded upper lip, forming a swollen cushion with one small fold on each side. Lower lip short, irregularly swollen (Fig. <xref ref-type="fig" rid="F3">3C</xref>). Segment I reduced, V-shaped, situated medio-ventrally (Fig. <xref ref-type="fig" rid="F3">3C</xref>), without lateral lobes. Segment II with well-developed lateral lobes, with anterior margins rounded merging with ventral pad to form a continuous minutely crenulated ventral collar. One pair of unequal-sized plumose branchiae inserted one just next to the other on segment II; all filaments strongly ciliated (Figs <xref ref-type="fig" rid="F2">2D</xref>, <xref ref-type="fig" rid="F3">3D</xref>), arranged in spiral around central axis with dichotomous filaments. Both stalks markedly wrinkled (Fig. <xref ref-type="fig" rid="F3">3A, B</xref>). Segment III with lateral lobes half width of segment, asymmetrical and slightly displaced dorsally, connected across ventrum (Fig. <xref ref-type="fig" rid="F3">3A–C</xref>). Segment IV lacking lateral lobes (Fig. <xref ref-type="fig" rid="F3">3A, B</xref>).</p><fig id="F3" position="float" orientation="portrait"><label>Figure 3.</label><caption><p><italic><tp:taxon-name><tp:taxon-name-part taxon-name-part-type="genus" reg="Pista">Pista</tp:taxon-name-part><tp:taxon-name-part taxon-name-part-type="species" reg="colini">colini</tp:taxon-name-part></tp:taxon-name></italic> sp. n., <abbrev xmlns:xlink="http://www.w3.org/1999/xlink" xlink:title="scanning electron microscope" id="ABBRID0EGMAE" xlink:type="simple">SEM</abbrev> images: <bold>A</bold> Anterior part, dorso-lateral view <bold>B</bold> Anterior part, lateral view <bold>C</bold> Anterior part, ventral view <bold>D</bold> Branchial filaments <bold>A</bold> from paratype <abbrev xmlns:xlink="http://www.w3.org/1999/xlink" content-type="institution" xlink:title="Museum national d’Histoire naturelle, Paris" id="ABBRID0EUMAE" xlink:type="simple">MNHN</abbrev>-IA-TYPE 1854 <bold>B–D</bold> from paratype <abbrev xmlns:xlink="http://www.w3.org/1999/xlink" content-type="institution" xlink:title="Australian Museum, Sydney" id="ABBRID0E2MAE" xlink:type="simple">AM</abbrev> W.50626. Key: LL: lateral lobes, bs: branchial stalks, ll: lower lip, SI, SII, and SIII: Segments I, II, and III.</p></caption><graphic xmlns:xlink="http://www.w3.org/1999/xlink" xlink:href="zookeys-838-071-g003.jpg" position="float" orientation="portrait" xlink:type="simple" id="oo_293296.jpg"/></fig><p>Notochaetae, broad-winged capillaries, with fine tips (Fig. <xref ref-type="fig" rid="F4">4A</xref>). Neuropodia from segment V (chaetiger 2), initially arranged in single rows, from segments XI to XX arranged in completely intercalated double rows face-to-face and then reverting to single rows on abdomen. Neurochaetae as long-handled avicular uncini on segments V and VI (Fig. <xref ref-type="fig" rid="F4">4B</xref>) then short-handled. Neuropodia with ca. 14 uncini (arranged in single row), thoracic uncini with dental formula MF: 3–4:5–6:α (Fig. <xref ref-type="fig" rid="F4">4D–E</xref>). Abdominal neuropodia becoming more erect posteriorly with ca. 12 uncini each, elongate extending from torus, dental formula MF: 6–7:6–7: α: α (Fig. <xref ref-type="fig" rid="F4">4C, F</xref>). Nephridial papillae on segments VI and VII (chaetigers 3 and 4), inserted posteriorly/laterally to notopodia, small spherical.</p><fig id="F4" position="float" orientation="portrait"><label>Figure 4.</label><caption><p><italic><tp:taxon-name><tp:taxon-name-part taxon-name-part-type="genus" reg="Pista">Pista</tp:taxon-name-part><tp:taxon-name-part taxon-name-part-type="species" reg="colini">colini</tp:taxon-name-part></tp:taxon-name></italic> sp. n.: <bold>A</bold> Thoracic notochaeta of segment VI <bold>B</bold> Thoracic uncini of segment V <bold>C</bold> Abdominal uncini <bold>D</bold> Thoracic uncini in single row <bold>E</bold> Thoracic uncini in double row <bold>F</bold> Abdominal uncini <bold>A</bold> from paratype <abbrev xmlns:xlink="http://www.w3.org/1999/xlink" content-type="institution" xlink:title="Museum national d’Histoire naturelle, Paris" id="ABBRID0EYOAE" xlink:type="simple">MNHN</abbrev>-IA-TYPE 1853 <bold>B, C</bold> from additional material BAN.Pista.12 <bold>D</bold> from paratype <abbrev xmlns:xlink="http://www.w3.org/1999/xlink" content-type="institution" xlink:title="Australian Museum, Sydney" id="ABBRID0EHPAE" xlink:type="simple">AM</abbrev> W.50626 (<abbrev xmlns:xlink="http://www.w3.org/1999/xlink" xlink:title="scanning electron microscope" id="ABBRID0EMPAE" xlink:type="simple">SEM</abbrev> image) <bold>E, F</bold> from paratype <abbrev xmlns:xlink="http://www.w3.org/1999/xlink" content-type="institution" xlink:title="Museum national d’Histoire naturelle, Paris" id="ABBRID0ESPAE" xlink:type="simple">MNHN</abbrev>-IA-TYPE 1854 (<abbrev xmlns:xlink="http://www.w3.org/1999/xlink" xlink:title="scanning electron microscope" id="ABBRID0EXPAE" xlink:type="simple">SEM</abbrev> images). Key: Lh: long-handled uncinus, bh: broken-handled uncinus.</p></caption><graphic xmlns:xlink="http://www.w3.org/1999/xlink" xlink:href="zookeys-838-071-g004.jpg" position="float" orientation="portrait" xlink:type="simple" id="oo_293297.jpg"/></fig><p>Pygidium with slightly crenulated margins (hardly visible even under stereomicroscope but clearly visible under <abbrev xmlns:xlink="http://www.w3.org/1999/xlink" xlink:title="scanning electron microscope" id="ABBRID0ECQAE" xlink:type="simple">SEM</abbrev>).</p></tp:treatment-sec><tp:treatment-sec sec-type="Methyl green staining pattern" id="SECID0EGQAE"><title>Methyl green staining pattern.</title><p>Branchiae, lips and base of tentacles not stained. Extremity of tentacles staining and retained as blue/brown even after being washed in ethanol for some days (Fig. <xref ref-type="fig" rid="F2">2B, C</xref>). Thorax until segment XX, strongly staining ventrally, moderately laterally and poorly dorsally. Ventral stain on all shields, anterior half of each shield staining deeply, posterior part not staining (Fig. <xref ref-type="fig" rid="F2">2B, C</xref>). Anterior abdomen not coloured and posterior abdomen staining ventrally and dorsally with anterior half of each segment staining deeply, posterior part not staining; increasing colouration towards pygidium (Fig. <xref ref-type="fig" rid="F2">2B</xref>).</p><!--PageBreak --></tp:treatment-sec><tp:treatment-sec sec-type="Morphological variation" id="SECID0EZQAE"><title>Morphological variation.</title><p>Complete individuals ranging from 9.0 to 22.7 mm in length, 0.5 to 1.1 mm in width at segment X and between 59 to 72 segments. Thoracic lengths vary between 3.1 and 7.8 mm. One gravid specimen was found (BAN.Pista.09). It was incomplete, but thoracic length was 5.1 mm and anterior width 0.7 mm. These measurements correspond to a small size species. Live specimens pinkish with translucent buccal tentacles; ventral shields divided in two parts, anterior part pinkish, posterior part blood red (Fig. <xref ref-type="fig" rid="F2">2A</xref>). Preserved specimens pinkish with ventral shields divided transversally in two parts. Crenulation of ventral collar of segment II is difficult to see under the binocular and not always visible under <abbrev xmlns:xlink="http://www.w3.org/1999/xlink" xlink:title="scanning electron microscope" id="ABBRID0EJRAE" xlink:type="simple">SEM</abbrev>. It probably depends on the contraction of the animal. All specimens, regardless of size, with a single pair of branchiae, one up to twice as long as the other (Fig. <xref ref-type="fig" rid="F2">2D</xref>). Eleven of the twenty observed specimens had the long branchiae on the right side. Number of anterior <!--PageBreak -->thoracic uncinigers with long-handled uncini is variable (from 2 to 9). This difference seems to not be dependent upon size. Nephridial papillae not always visible.</p></tp:treatment-sec><tp:treatment-sec sec-type="etymology" id="SECID0ETRAE"><title>Etymology.</title><p>The name of species is dedicated to the nephew of the first author Colin Labrune who is already a little budding naturalist.</p></tp:treatment-sec><tp:treatment-sec sec-type="type locality" id="SECID0EYRAE"><title>Type locality.</title><p>Only known from Banyuls-sur-Mer harbour, France (Mediterranean Sea).</p></tp:treatment-sec><tp:treatment-sec sec-type="Ecological notes" id="SECID0E4RAE"><title>Ecological notes.</title><p><italic><tp:taxon-name><tp:taxon-name-part taxon-name-part-type="genus" reg="Pista">Pista</tp:taxon-name-part><tp:taxon-name-part taxon-name-part-type="species" reg="colini">colini</tp:taxon-name-part></tp:taxon-name></italic> sp. n. was sampled at 3 m depth on gravelly sand recently deposited manually in Banyuls-sur-Mer harbour. It was found in very high densities (446 ind. m<sup>-2</sup> in April 2012 and 1176 ind. m<sup>-2</sup> in July 2012) a few weeks after the sediments had been deposited. We sampled again in November 2012 but there was no more gravel and <italic><tp:taxon-name><tp:taxon-name-part taxon-name-part-type="genus" reg="Pista">Pista</tp:taxon-name-part><tp:taxon-name-part taxon-name-part-type="species" reg="colini">colini</tp:taxon-name-part></tp:taxon-name></italic> sp. n. was absent. The species is not found in the harbour if no gravel deposits are present. In the undisturbed part of the harbour, median granulometry was ca. 50 µm while the median granulometry of the gravelly sand in which this species is found was ca. 800 µm. In July 2017, we sampled a week after another fresh load of sediment with gravel had been deposited and we found high <!--PageBreak -->densities of <italic><tp:taxon-name><tp:taxon-name-part taxon-name-part-type="genus" reg="Pista">Pista</tp:taxon-name-part><tp:taxon-name-part taxon-name-part-type="species" reg="colini">colini</tp:taxon-name-part></tp:taxon-name></italic> sp. n. living in tubes made from heterogeneous sediment agglomerated with mucus.</p></tp:treatment-sec><tp:treatment-sec sec-type="Genetic data" id="SECID0EKTAE"><title>Genetic data.</title><p>The COI gene was successfully sequenced and published at NCBI GenBank for paratype <abbrev xmlns:xlink="http://www.w3.org/1999/xlink" content-type="institution" xlink:title="Museum national d’Histoire naturelle, Paris" id="ABBRID0EQTAE" xlink:type="simple">MNHN</abbrev>-IA-TYPE 1853 with accession number <ext-link xmlns:xlink="http://www.w3.org/1999/xlink" ext-link-type="gen" xlink:href="MK584933" xlink:type="simple">MK584933</ext-link>.</p></tp:treatment-sec><tp:treatment-sec sec-type="remarks" id="SECID0E1TAE"><title>Remarks and discussion.</title><p>The presence of a single pair of branchiae is a stable character in <italic><tp:taxon-name><tp:taxon-name-part taxon-name-part-type="genus" reg="Pista">Pista</tp:taxon-name-part><tp:taxon-name-part taxon-name-part-type="species" reg="colini">colini</tp:taxon-name-part></tp:taxon-name></italic> sp. n. More than 100 specimens were observed, of different sizes and all of them had a single pair of branchiae, some were also observed alive. Our observations support <xref ref-type="bibr" rid="B13">Hutchings et al. (2017)</xref> but are not in agreement with <xref ref-type="bibr" rid="B25">Saphronova and Jirkov (2001)</xref>, who hypothesised that this character is size-related. A detailed morphological and molecular study needs to be performed in order to investigate this hypothesis across a range of species with varying number of pairs of branchiae.</p><p>Although <xref ref-type="bibr" rid="B6">Gil (2011)</xref> mentioned <italic><tp:taxon-name><tp:taxon-name-part taxon-name-part-type="genus" reg="Pista">Pista</tp:taxon-name-part><tp:taxon-name-part taxon-name-part-type="species" reg="cristata">cristata</tp:taxon-name-part></tp:taxon-name></italic> as having only one pair of branchiae, based on <xref ref-type="bibr" rid="B24">Saphronova (1988)</xref>, we considered that this species has two pairs of branchiae. The absence of consensus on this species does not have any consequence for this new species which always had some long-handled thoracic uncini, whereas <xref ref-type="bibr" rid="B6">Gil (2011)</xref> records <italic><tp:taxon-name><tp:taxon-name-part taxon-name-part-type="genus" reg="Pista">P.</tp:taxon-name-part><tp:taxon-name-part taxon-name-part-type="species" reg="cristata">cristata</tp:taxon-name-part></tp:taxon-name></italic> as lacking such long-handled even on large specimens. Among the seven species with a single pair of branchiae, there is no possible confusion of <italic><tp:taxon-name><tp:taxon-name-part taxon-name-part-type="genus" reg="Pista">P.</tp:taxon-name-part><tp:taxon-name-part taxon-name-part-type="species" reg="colini">colini</tp:taxon-name-part></tp:taxon-name></italic> sp. n. with <italic><tp:taxon-name><tp:taxon-name-part taxon-name-part-type="genus" reg="Pista">Pista</tp:taxon-name-part><tp:taxon-name-part taxon-name-part-type="species" reg="mirabilis">mirabilis</tp:taxon-name-part></tp:taxon-name></italic> and with <italic><tp:taxon-name><tp:taxon-name-part taxon-name-part-type="genus" reg="Pista">P.</tp:taxon-name-part><tp:taxon-name-part taxon-name-part-type="species" reg="spinifera">spinifera</tp:taxon-name-part></tp:taxon-name></italic> as both lack plumose branchiae. <italic><tp:taxon-name><tp:taxon-name-part taxon-name-part-type="genus" reg="Pista">Pista</tp:taxon-name-part><tp:taxon-name-part taxon-name-part-type="species" reg="colini">colini</tp:taxon-name-part></tp:taxon-name></italic> sp. n. is close to <italic><tp:taxon-name><tp:taxon-name-part taxon-name-part-type="genus" reg="Pista">P.</tp:taxon-name-part><tp:taxon-name-part taxon-name-part-type="species" reg="adriatica">adriatica</tp:taxon-name-part></tp:taxon-name></italic> sharing the following characters: one pair of unequal sized plumose branchiae on segment II and presence of lateral lobes on segments II and III, lacking on segment IV. However, segment II of <italic><tp:taxon-name><tp:taxon-name-part taxon-name-part-type="genus" reg="Pista">P.</tp:taxon-name-part><tp:taxon-name-part taxon-name-part-type="species" reg="adriatica">adriatica</tp:taxon-name-part></tp:taxon-name></italic> presents narrow lateral lobes while in <italic><tp:taxon-name><tp:taxon-name-part taxon-name-part-type="genus" reg="Pista">P.</tp:taxon-name-part><tp:taxon-name-part taxon-name-part-type="species" reg="colini">colini</tp:taxon-name-part></tp:taxon-name></italic> sp. n. these lateral lobes are well developed. Lateral lobes of segment III are rectangular in <italic><tp:taxon-name><tp:taxon-name-part taxon-name-part-type="genus" reg="Pista">P.</tp:taxon-name-part><tp:taxon-name-part taxon-name-part-type="species" reg="adriatica">adriatica</tp:taxon-name-part></tp:taxon-name></italic> rather than being asymmetrical and slightly displaced dorsally as in <italic><tp:taxon-name><tp:taxon-name-part taxon-name-part-type="genus" reg="Pista">P.</tp:taxon-name-part><tp:taxon-name-part taxon-name-part-type="species" reg="colini">colini</tp:taxon-name-part></tp:taxon-name></italic> sp. n. Furthermore <italic><tp:taxon-name><tp:taxon-name-part taxon-name-part-type="genus" reg="Pista">P.</tp:taxon-name-part><tp:taxon-name-part taxon-name-part-type="species" reg="colini">colini</tp:taxon-name-part></tp:taxon-name></italic> sp. n. can be differentiated by the absence of glandular ridges on segments II and III, which are present in <italic><tp:taxon-name><tp:taxon-name-part taxon-name-part-type="genus" reg="Pista">P.</tp:taxon-name-part><tp:taxon-name-part taxon-name-part-type="species" reg="adriatica">adriatica</tp:taxon-name-part></tp:taxon-name></italic>. According to <xref ref-type="bibr" rid="B17">Mikac and Hutchings (2017)</xref>, <italic><tp:taxon-name><tp:taxon-name-part taxon-name-part-type="genus" reg="Pista">P.</tp:taxon-name-part><tp:taxon-name-part taxon-name-part-type="species" reg="godfroyi">godfroyi</tp:taxon-name-part></tp:taxon-name></italic> and <italic><tp:taxon-name><tp:taxon-name-part taxon-name-part-type="genus" reg="Pista">P.</tp:taxon-name-part><tp:taxon-name-part taxon-name-part-type="species" reg="dibranchis">dibranchis</tp:taxon-name-part></tp:taxon-name></italic> which also have a single pair of branchiae, should be transferred to <italic><tp:taxon-name><tp:taxon-name-part taxon-name-part-type="genus" reg="Pistella">Pistella</tp:taxon-name-part></tp:taxon-name></italic><xref ref-type="bibr" rid="B8">Hartmann-Schröder 1996</xref> because they lack long-handled uncini. Therefore, they cannot be confused with <italic><tp:taxon-name><tp:taxon-name-part taxon-name-part-type="genus" reg="Pista">P.</tp:taxon-name-part><tp:taxon-name-part taxon-name-part-type="species" reg="colini">colini</tp:taxon-name-part></tp:taxon-name></italic> sp. n. The lack of long-handled uncini is also the case for <italic><tp:taxon-name><tp:taxon-name-part taxon-name-part-type="genus" reg="Pista">Pista</tp:taxon-name-part><tp:taxon-name-part taxon-name-part-type="species" reg="lornensis">lornensis.</tp:taxon-name-part></tp:taxon-name></italic> Furthermore, when first describing <italic><tp:taxon-name><tp:taxon-name-part taxon-name-part-type="genus" reg="Pista">Pista</tp:taxon-name-part><tp:taxon-name-part taxon-name-part-type="species" reg="lornensis">lornensis</tp:taxon-name-part></tp:taxon-name></italic>, <xref ref-type="bibr" rid="B22">Pearson (1969)</xref> reported two obvious ligaments, one attached below the rostrum and the largest to the posterior basal corner of the uncini. These filaments are not present in <italic><tp:taxon-name><tp:taxon-name-part taxon-name-part-type="genus" reg="Pista">P.</tp:taxon-name-part><tp:taxon-name-part taxon-name-part-type="species" reg="colini">colini</tp:taxon-name-part></tp:taxon-name></italic> sp. n.</p><p>According to <xref ref-type="bibr" rid="B6">Gil (2011)</xref>, <italic><tp:taxon-name><tp:taxon-name-part taxon-name-part-type="genus" reg="Pista">Pista</tp:taxon-name-part><tp:taxon-name-part taxon-name-part-type="species" reg="bansei">bansei</tp:taxon-name-part></tp:taxon-name></italic> is the only <italic><tp:taxon-name><tp:taxon-name-part taxon-name-part-type="genus" reg="Pista">Pista</tp:taxon-name-part></tp:taxon-name></italic> species in Europe to present one pair of “pompom like” branchiae and anterior long-handled uncini. The original description by <xref ref-type="bibr" rid="B24">Saphronova (1988)</xref> is based on an incomplete holotype with 16 segments, 3.2 mm wide collected at 105 m in Strait of Tartar, the Sea of Japan, north-western Pacific Ocean, and four damaged paratypes from the same locality. She also designated another eight paratypes (R/V “Vityaz” St 1576, <named-content xmlns:xlink="http://www.w3.org/1999/xlink" content-type="dwc:verbatimCoordinates" xlink:type="simple"><named-content content-type="geo-json" specific-use="{&#34;type&#34;:&#34;Point&#34;,&#34;coordinates&#34;:[168.766667,60.050000]}" id="NCID0EE4AE" xlink:type="simple">60°03'N, 168°46'E</named-content></named-content>, 230 m, Olutorsky Bay, off Kamchatka Peninsula, Bering Sea, north-western Pacific Ocean) and 1 paratype (R/V “Sevastopol” St 1086, 495 m, <named-content xmlns:xlink="http://www.w3.org/1999/xlink" content-type="dwc:verbatimCoordinates" xlink:type="simple"><named-content content-type="geo-json" specific-use="{&#34;type&#34;:&#34;Point&#34;,&#34;coordinates&#34;:[-9.316667,62.933333]}" id="NCID0EM4AE" xlink:type="simple">62°56'N, 9°19'W</named-content></named-content>, between Iceland and Faroe Islands, North Atlantic Ocean), the material is deposited in Zoological Museum of Moscow State University. She also lists additional specimens not designated as type material from localities such as Davis Strait, Norwegian, Kara Sea (off Novaya Zemlya), White Sea in the North Atlantic, and Arctic Oceans, as well as Sea of Ja<!--PageBreak -->pan, Sea of Okhotsk, and Bering Sea in the north-western Pacific Ocean in depths of 120–606 m. Such a wide distribution is highly unlikely and we suggest that <italic><tp:taxon-name><tp:taxon-name-part taxon-name-part-type="genus" reg="Pista">P.</tp:taxon-name-part><tp:taxon-name-part taxon-name-part-type="species" reg="bansei">bansei</tp:taxon-name-part></tp:taxon-name></italic> sensu stricto is restricted to the north-western Pacific Ocean, while the rest of the material, including the one paratype from the North Atlantic Ocean represents another species, most likely part of the same species complex. Although, much of the material in Zoological Museum of Moscow State University is in poor condition, it most certainly belongs to multiple species. Therefore, <xref ref-type="bibr" rid="B24">Saphronova’s (1988)</xref> hypothesis that only adults have anterior thoracic uncini with well-developed handles, while such handles are absent in juveniles, cannot be accepted. Furthermore, her diagrammatic illustrations indicate neither the sizes of individuals nor where the specimens were collected.</p><p>All the specimens of <italic><tp:taxon-name><tp:taxon-name-part taxon-name-part-type="genus" reg="Pista">P.</tp:taxon-name-part><tp:taxon-name-part taxon-name-part-type="species" reg="colini">colini</tp:taxon-name-part></tp:taxon-name></italic> sp. n. examined here, even the smallest (59 chaetigers, thoracic width at segment X: 0.5 mm), which are comparable in size with the individuals that <xref ref-type="bibr" rid="B24">Saphronova (1988)</xref> identified as juveniles (width between 0.4 and 1.15mm), had well-developed long-handled uncini, at least on chaetigers 1 and 2. Furthermore, in the original description, <xref ref-type="bibr" rid="B24">Saphronova (1988)</xref> described <italic><tp:taxon-name><tp:taxon-name-part taxon-name-part-type="genus" reg="Pista">P.</tp:taxon-name-part><tp:taxon-name-part taxon-name-part-type="species" reg="bansei">bansei</tp:taxon-name-part></tp:taxon-name></italic> with (1) an upper lip high and narrow while upper lip of <italic><tp:taxon-name><tp:taxon-name-part taxon-name-part-type="genus" reg="Pista">P.</tp:taxon-name-part><tp:taxon-name-part taxon-name-part-type="species" reg="colini">colini</tp:taxon-name-part></tp:taxon-name></italic> sp. n. is large and rounded (2) large lateral lobes, positioned vertically and connected mid ventrally by a wide fold, although the connection between the two lateral lobes in <italic><tp:taxon-name><tp:taxon-name-part taxon-name-part-type="genus" reg="Pista">P.</tp:taxon-name-part><tp:taxon-name-part taxon-name-part-type="species" reg="colini">colini</tp:taxon-name-part></tp:taxon-name></italic> sp. n. does not form a fold and does not look like the illustration in <xref ref-type="bibr" rid="B24">Saphronova (1988</xref>, fig. 8g–i). Moreover, <xref ref-type="bibr" rid="B10">Hilbig (2000)</xref> reports <italic><tp:taxon-name><tp:taxon-name-part taxon-name-part-type="genus" reg="Pista">P.</tp:taxon-name-part><tp:taxon-name-part taxon-name-part-type="species" reg="bansei">bansei</tp:taxon-name-part></tp:taxon-name></italic> with (1) moderate numbers of tentacles, usually broken off, although all specimens of <italic><tp:taxon-name><tp:taxon-name-part taxon-name-part-type="genus" reg="Pista">P.</tp:taxon-name-part><tp:taxon-name-part taxon-name-part-type="species" reg="colini">colini</tp:taxon-name-part></tp:taxon-name></italic> sp. n. had some short and some long tentacles, rarely broken and (2) glandular ridges on segments II and III, which were not observed in <italic><tp:taxon-name><tp:taxon-name-part taxon-name-part-type="genus" reg="Pista">P.</tp:taxon-name-part><tp:taxon-name-part taxon-name-part-type="species" reg="colini">colini</tp:taxon-name-part></tp:taxon-name></italic> sp. n. Furthermore, based on the holotype 1/47667, paratypes, and several additional specimens, <xref ref-type="bibr" rid="B15">Jirkov and Leontovich (2017)</xref> reported the presence of small lateral lobes on segment I in <italic><tp:taxon-name><tp:taxon-name-part taxon-name-part-type="genus" reg="Pista">P.</tp:taxon-name-part><tp:taxon-name-part taxon-name-part-type="species" reg="bansei">bansei</tp:taxon-name-part></tp:taxon-name></italic> which are not observed in <italic><tp:taxon-name><tp:taxon-name-part taxon-name-part-type="genus" reg="Pista">P.</tp:taxon-name-part><tp:taxon-name-part taxon-name-part-type="species" reg="colini">colini</tp:taxon-name-part></tp:taxon-name></italic> sp. n. Therefore, <italic><tp:taxon-name><tp:taxon-name-part taxon-name-part-type="genus" reg="Pista">P.</tp:taxon-name-part><tp:taxon-name-part taxon-name-part-type="species" reg="colini">colini</tp:taxon-name-part></tp:taxon-name></italic> sp. n., while similar to <italic><tp:taxon-name><tp:taxon-name-part taxon-name-part-type="genus" reg="Pista">P.</tp:taxon-name-part><tp:taxon-name-part taxon-name-part-type="species" reg="bansei">bansei</tp:taxon-name-part></tp:taxon-name></italic> in a number of characters, differs by the presence of long-handled uncini, even in the smallest specimens, and the fact that no glandular ridge was observed on segments II and III. Furthermore, the type locality of <italic><tp:taxon-name><tp:taxon-name-part taxon-name-part-type="genus" reg="Pista">P.</tp:taxon-name-part><tp:taxon-name-part taxon-name-part-type="species" reg="bansei">bansei</tp:taxon-name-part></tp:taxon-name></italic> is from the northern Pacific in cold deeper water (105 m).</p><p>Based on examination of the type material of <xref ref-type="bibr" rid="B24">Saphronova (1988)</xref> in Moscow and St Petersburg museums by Hutchings in 2018 (see <tp:taxon-name><tp:taxon-name-part taxon-name-part-type="genus" reg="Comparative">Comparative</tp:taxon-name-part></tp:taxon-name> material), <italic><tp:taxon-name><tp:taxon-name-part taxon-name-part-type="genus" reg="Pista">Pista</tp:taxon-name-part><tp:taxon-name-part taxon-name-part-type="species" reg="bansei">bansei</tp:taxon-name-part></tp:taxon-name></italic> is a North Pacific species currently only known with certainty from Tartar Strait and therefore, its range cannot overlap with that of any Mediterranean species. For these reasons, we describe <italic><tp:taxon-name><tp:taxon-name-part taxon-name-part-type="genus" reg="Pista">P.</tp:taxon-name-part><tp:taxon-name-part taxon-name-part-type="species" reg="colini">colini</tp:taxon-name-part></tp:taxon-name></italic> as a new species from the Mediterranean Sea. Finally, this paper reinforces the need for a complete revision of the group of terebellids with long-handled uncini using both molecular and morphological data, especially those species with only a single pair of branchiae.</p></tp:treatment-sec><ref-list><ref id="B24"><mixed-citation xmlns:xlink="http://www.w3.org/1999/xlink" xlink:type="simple"><person-group><name name-style="western"><surname>Saphronova</surname><given-names>MA</given-names></name></person-group> (<year>1988</year>) <article-title>On Cosmopolitan Distribution of <italic><tp:taxon-name><tp:taxon-name-part taxon-name-part-type="genus">Pista</tp:taxon-name-part><tp:taxon-name-part taxon-name-part-type="species">cristata</tp:taxon-name-part></tp:taxon-name></italic> (<tp:taxon-name><tp:taxon-name-part taxon-name-part-type="class">Polychaeta</tp:taxon-name-part></tp:taxon-name>, <tp:taxon-name><tp:taxon-name-part taxon-name-part-type="family">Terebellidae</tp:taxon-name-part></tp:taxon-name>).</article-title><source>Zoologicheskii zhurnal</source><volume>67</volume>(<issue>6</issue>): <fpage>888</fpage>–<lpage>897</lpage>.</mixed-citation></ref><ref id="B13"><mixed-citation xmlns:xlink="http://www.w3.org/1999/xlink" xlink:type="simple"><person-group><name name-style="western"><surname>Hutchings</surname><given-names>PA</given-names></name><name name-style="western"><surname>Nogueira</surname><given-names>JMN</given-names></name><name name-style="western"><surname>Carrerette</surname><given-names>O</given-names></name></person-group> (<year>2017</year>) <tp:taxon-name><tp:taxon-name-part taxon-name-part-type="family">Terebellidae</tp:taxon-name-part></tp:taxon-name> Johnston, 1846. In: Schmidt-Rhaesa, Andreas Hrsg. v. Beutel RG, Glaubrecht M, Kristensen NP, Prendini L, Purschke G, Richter S, Westheide W, Leschen R (Eds) A Natural History of the Phyla of the Animal Kingdom. Handbook of Zoology, 1–64.</mixed-citation></ref><ref id="B25"><mixed-citation xmlns:xlink="http://www.w3.org/1999/xlink" xlink:type="simple"><person-group><name name-style="western"><surname>Saphronova</surname><given-names>MA</given-names></name><name name-style="western"><surname>Jirkov</surname><given-names>IA</given-names></name></person-group> (<year>2001</year>) <article-title>In: Jirkov IA, Leontovich MK, Saphronova MA (2001) <tp:taxon-name><tp:taxon-name-part taxon-name-part-type="family">Terebellidae</tp:taxon-name-part></tp:taxon-name> Grube, 1851.</article-title> In: <person-group><name name-style="western"><surname>Jirkov</surname><given-names>IA</given-names></name></person-group> (<role>Ed.</role>) <issue-title>Polychaeta of the Arctic Ocean.</issue-title><source>Yanus-K, Moscow</source>, <fpage>495</fpage>–<lpage>531</lpage>. [In Russian]</mixed-citation></ref><ref id="B6"><mixed-citation xmlns:xlink="http://www.w3.org/1999/xlink" xlink:type="simple"><person-group><name name-style="western"><surname>Gil</surname><given-names>J</given-names></name></person-group> (<year>2011</year>) The European Fauna of <tp:taxon-name><tp:taxon-name-part taxon-name-part-type="phylum">Annelida</tp:taxon-name-part></tp:taxon-name><tp:taxon-name><tp:taxon-name-part taxon-name-part-type="class">Polychaeta</tp:taxon-name-part></tp:taxon-name>. PhD Thesis, Universidade de Lisboa.</mixed-citation></ref><ref id="B17"><mixed-citation xmlns:xlink="http://www.w3.org/1999/xlink" xlink:type="simple"><person-group><name name-style="western"><surname>Mikac</surname><given-names>B</given-names></name><name name-style="western"><surname>Hutchings</surname><given-names>PA</given-names></name></person-group> (<year>2017</year>) <article-title>One new species of <italic><tp:taxon-name><tp:taxon-name-part taxon-name-part-type="genus">Pista</tp:taxon-name-part></tp:taxon-name></italic> Malmgren, 1866 (<tp:taxon-name><tp:taxon-name-part taxon-name-part-type="phylum">Annelida</tp:taxon-name-part></tp:taxon-name>: <tp:taxon-name><tp:taxon-name-part taxon-name-part-type="family">Terebellidae</tp:taxon-name-part></tp:taxon-name>) and one new species of <italic><tp:taxon-name><tp:taxon-name-part taxon-name-part-type="genus">Pistella</tp:taxon-name-part></tp:taxon-name></italic> Hartmann-Schröder, 1996 (<tp:taxon-name><tp:taxon-name-part taxon-name-part-type="phylum">Annelida</tp:taxon-name-part></tp:taxon-name>: <tp:taxon-name><tp:taxon-name-part taxon-name-part-type="family">Terebellidae</tp:taxon-name-part></tp:taxon-name>) from the Adriatic Sea (Mediterranean).</article-title><source>Journal of the Marine Biological Association of the United Kingdom</source><volume>97</volume>: <fpage>943</fpage>–<lpage>953</lpage>. <ext-link xlink:type="simple" ext-link-type="doi" xlink:href="10.1017/S0025315417000868">https://doi.org/10.1017/S0025315417000868</ext-link></mixed-citation></ref><ref id="B8"><mixed-citation xmlns:xlink="http://www.w3.org/1999/xlink" xlink:type="simple"><person-group><name name-style="western"><surname>Hartmann-Schröder</surname><given-names>G</given-names></name></person-group> (<year>1996</year>) <source><tp:taxon-name><tp:taxon-name-part taxon-name-part-type="phylum">Annelida</tp:taxon-name-part></tp:taxon-name>, Borstenwürmer, <tp:taxon-name><tp:taxon-name-part taxon-name-part-type="class">Polychaeta</tp:taxon-name-part></tp:taxon-name> (<tp:taxon-name><tp:taxon-name-part taxon-name-part-type="phylum">Annelida</tp:taxon-name-part></tp:taxon-name>, bristleworms, <tp:taxon-name><tp:taxon-name-part taxon-name-part-type="class">Polychaeta</tp:taxon-name-part></tp:taxon-name>), 2<sup>nd</sup> revised edition. The fauna of Germany and adjacent seas with their characteristics and ecology, 58.</source><publisher-name>Gustav Fischer</publisher-name>, <publisher-loc>Jena</publisher-loc>, <size units="page">648 pp</size>.</mixed-citation></ref><ref id="B22"><mixed-citation xmlns:xlink="http://www.w3.org/1999/xlink" xlink:type="simple"><person-group><name name-style="western"><surname>Pearson</surname><given-names>TH</given-names></name></person-group> (<year>1969</year>) <article-title><italic><tp:taxon-name><tp:taxon-name-part taxon-name-part-type="genus">Scionella</tp:taxon-name-part><tp:taxon-name-part taxon-name-part-type="species">lornensis</tp:taxon-name-part></tp:taxon-name></italic> sp. nov., a new terebellid (<tp:taxon-name><tp:taxon-name-part taxon-name-part-type="class">Polychaeta</tp:taxon-name-part></tp:taxon-name>: <tp:taxon-name><tp:taxon-name-part taxon-name-part-type="phylum">Annelida</tp:taxon-name-part></tp:taxon-name>) from the west coast of Scotland, with notes on the genus <italic><tp:taxon-name><tp:taxon-name-part taxon-name-part-type="genus">Scionella</tp:taxon-name-part></tp:taxon-name></italic> Moore, and a key to the genera of the <tp:taxon-name><tp:taxon-name-part taxon-name-part-type="family">Terebellidae</tp:taxon-name-part></tp:taxon-name> recorded from European waters.</article-title><source>Journal of Natural History</source><volume>3</volume>: <fpage>509</fpage>–<lpage>516</lpage>. <ext-link xlink:type="simple" ext-link-type="doi" xlink:href="10.1080/00222936900770441">https://doi.org/10.1080/00222936900770441</ext-link></mixed-citation></ref><ref id="B10"><mixed-citation xmlns:xlink="http://www.w3.org/1999/xlink" xlink:type="simple"><person-group><name name-style="western"><surname>Hilbig</surname><given-names>B</given-names></name></person-group> (<year>2000</year>) <article-title>Family <tp:taxon-name><tp:taxon-name-part taxon-name-part-type="family">Terebellidae</tp:taxon-name-part></tp:taxon-name> Grube, 1851.</article-title> In: <person-group><name name-style="western"><surname>Blake</surname><given-names>J</given-names></name><name name-style="western"><surname>Hilbig</surname><given-names>B</given-names></name><name name-style="western"><surname>Scott</surname><given-names>PV</given-names></name></person-group> (<role>Eds</role>) <issue-title>Taxonomic Atlas of the Benthic Fauna of the Santa Maria Basin and Western Santa Barbara Channel Vol.</issue-title><source>7 – The <tp:taxon-name><tp:taxon-name-part taxon-name-part-type="phylum">Annelida</tp:taxon-name-part></tp:taxon-name> Part 4 <tp:taxon-name><tp:taxon-name-part taxon-name-part-type="class">Polychaeta</tp:taxon-name-part></tp:taxon-name>: <tp:taxon-name><tp:taxon-name-part taxon-name-part-type="family">Flabelligeridae</tp:taxon-name-part></tp:taxon-name> to <tp:taxon-name><tp:taxon-name-part taxon-name-part-type="family">Sternaspidae</tp:taxon-name-part></tp:taxon-name>. Santa Barbara Museum of Natural History, Santa Barbara, California</source>, <fpage>231</fpage>–<lpage>294</lpage>.</mixed-citation></ref><ref id="B15"><mixed-citation xmlns:xlink="http://www.w3.org/1999/xlink" xlink:type="simple"><person-group><name name-style="western"><surname>Jirkov</surname><given-names>IA</given-names></name><name name-style="western"><surname>Leontovich</surname><given-names>MK</given-names></name></person-group> (<year>2017</year>) <article-title>Review of genera within the <italic><tp:taxon-name><tp:taxon-name-part taxon-name-part-type="genus">Axionice</tp:taxon-name-part></tp:taxon-name></italic>/<italic><tp:taxon-name><tp:taxon-name-part taxon-name-part-type="genus">Pista</tp:taxon-name-part></tp:taxon-name></italic> complex (<tp:taxon-name><tp:taxon-name-part taxon-name-part-type="class">Polychaeta</tp:taxon-name-part></tp:taxon-name>, <tp:taxon-name><tp:taxon-name-part taxon-name-part-type="family">Terebellidae</tp:taxon-name-part></tp:taxon-name>), with discussion of the taxonomic definition of other <tp:taxon-name><tp:taxon-name-part taxon-name-part-type="family">Terebellidae</tp:taxon-name-part></tp:taxon-name> with large lateral lobes.</article-title><source>Journal of the Marine Biological Association of the United Kingdom</source><volume>97</volume>(<issue>5</issue>): <fpage>911</fpage>–<lpage>934</lpage>. <ext-link xlink:type="simple" ext-link-type="doi" xlink:href="10.1017/S0025315417000923">https://doi.org/10.1017/S0025315417000923</ext-link></mixed-citation></ref></ref-list></tp:taxon-treatment>
